# Supplementary material for: Development and validation of the MIPPE: A novel dyadic assessment tool for early parent-child interactions in clinical practice
Source: PLoS One. 2026 Apr 24;21(4):e0347521. doi: 10.1371/journal.pone.0347521 (PMC13108784; doi:10.1371/journal.pone.0347521)
Supplement: S8 File — (CSV) [file pone.0347521.s008.csv]

Video ID	Profession	Seniority	Clinical population	Item 1	Item 2	Item 3	Item 4	Item 5	Item 6	Item 7	Subtotal	Item 8	Item 9	Total
B (T52-4M)	Advanced Practice Nurse	2 years	0 to 18 years	2	2	2	3	3	3	3	18	2	3	23
D (T12-24M)	Psychologist	4 years	Adult Psychiatry	2	3	1	2	3	3	3	17	3	2	22
A (T12-4M)	Specialist Educator	14 years	Adoptive Families	3	3	3	3	3	3	3	21	3	3	27
A (T12-4M)	Psychomotor Therapist	6 years	0 to 18 years	3	2	3	3	3	3	3	20	3	3	26
C (T28-4M)	Psychologist	20 years	0 to 18 years	1	1	1	1	2	2	1	9	1	1	11
C (T28-4M)	Nurse	20 years	Children 0 to 6 years	2	0	1	1	1	2	3	11	1	1	13
B (T52-4M)	Psychologist	25 years	Children 0 to 6 years	3	3	3	3	3	3	3	21	3	3	27
B (T52-4M)	Nurse	23 years	0 to 18 years	1	2	1	2	1	2	2	11	2	2	15
A (T12-4M)	Specialist Educator	12 years	Children 0 to 10 years	2	2	2	2	3	2	2	15	2	1	18
A (T12-4M)	Psychologist	20 years	0 to 18 years	0	1	1	2	2	0	1	7	1	0	8
B (T52-4M)	Psychologist	17 years	0 to 18 years	1	1	1	1	1	1	1	7	0	0	7
D (T12-24M)	Nurse	21 years	Children 0 to 6 years	1	2	1	2	2	2	2	12	2	1	15
B (T52-4M)	Nurse	30 years	0 to 18 years	1	1	1	1	1	1	1	7	1	1	9
F (T40-24M)	Specialist Educator	15 years	0 to 18 years	1	0	1	2	1	1	1	7	1	1	9
B (T52-4M)	Psychomotor Therapist	1 year and 5 months	Children, adolescents and adults	2	2	3	3	3	3	3	19	3	3	25
A (T12-4M)	Psychologist	6 years and a half	Children 3 to 6 years	2	3	2	2	3	3	2	17	3	3	23
C (T28-4M)	Specialist Educator	24 years	Children 3 to 6 years	1	1	1	0	1	0	1	5	2	1	8
E (T8-24M)	Speech Therapist	15 years	Children 3 to 6 years	1	2	1	1	2	2	2	11	2	1	14
A (T12-4M)	Child Health Nurse (Puéricultrice)	25 years	Children 0 to 3 years	2	2	1	2	2	2	3	14	1	2	17
A (T12-4M)	Nurse	17 years	Children 3 to 6 years	1	1	2	2	1	3	3	13	1	2	16
A (T12-4M)	Specialist Educator	1 year	Children 3 to 6 years	1	1	2	2	1	3	2	12	2	2	16
E (T8-24M)	Nurse	6 years	0 to 18 years	1	2	3	2	2	3	3	16	3	3	22
F (T40-24M)	Nurse	12 years	Children 3 to 6 years (ASD)	2	2	2	2	2	3	2	15	2	1	18
E (T8-24M)	Specialist Educator	10 years	Children 3 to 6 years	1	1	3	2	2	2	3	14	2	2	18
D (T12-24M)	Nurse	12 years	Children 3 to 6 years	1	1	1	1	1	2	2	9	2	2	13
C (T28-4M)	Specialist Educator	20 years	Children and parents	1	1	1	1	1	2	3	10	1	1	12
F (T40-24M)	Psychologist	30 years	Children 3 to 6 years	1	1	1	1	1	2	2	9	2	2	13
E (T8-24M)	Nurse	35 years	0 to 18 years	1	2	2	1	1	2	2	11	2	2	15
D (T12-24M)	Psychologist	20 years	Children, adolescents and parents	3	2	1	2	2	2	2	14	3	2	19
A (T12-4M)	Advanced Practice Nurse	13 years	0 to 18 years	2	2	3	3	2	3	3	18	2	3	23
D (T12-24M)	Nurse	25 years	Children 3 to 6 years	2	2	2	2	3	3	2	16	3	3	22
E (T8-24M)	Specialist Educator	5 years	Children 3 to 6 years	2	3	3	2	2	3	3	18	2	2	22
A (T12-4M)	Nurse	3 years	Children 3 to 6 years	2	2	2	2	1	2	1	12	2	1	15
B (T52-4M)	Nurse	3 years	Children 3 to 6 years	2	2	3	3	2	3	3	18	2	1	21
A (T12-4M)	Specialist Educator	17 years	Children 3 to 6 years	2	3	3	3	2	2	3	18	2	2	22
C (T28-4M)	Educator	5 years	Children 3 to 10 years	1	2	1	2	1	2	3	12	2	1	15
E (T8-24M)	Nurse	4 years	Children 3 to 6 years	0	2	2	2	1	1	1	9	1	1	11
B (T52-4M)	Nurse	10 years	Children 3 to 6 years	2	2	2	2	2	2	3	15	1	2	18
F (T40-24M)	Specialist Educator	35 years	Children 3 to 10 years	2	1	1	2	2	2	2	12	1	1	14
C (T28-4M)	Child Psychiatrist	5 years	0 to 18 years	1	2	2	2	2	2	1	12	2	1	15
A (T12-4M)	Psychologist	3 years	Children 0 to 13 years	1	2	3	2	1	2	2	13	1	2	16
C (T28-4M)	Physician	7 years	0 to 18 years	2	3	1	2	2	2	3	15	3	1	19
F (T40-24M)	Psychomotor Therapist	20 years	Children 3 to 6 years	1	1	2	1	1	2	1	9	1	1	11
E (T8-24M)	Speech Therapist	4 years	0 to 18 years	2	2	3	2	3	2	2	16	3	3	22
D (T12-24M)	Speech Therapist	6 years	0 to 18 years	2	2	2	3	2	3	2	16	3	3	22
B (T52-4M)	Psychiatric Nurse	41 years	0 to 18 years	2	2	1	2	1	2	2	12	2	2	16
A (T12-4M)	Psychologist	5 years	0 to 18 years	1	1	0	1	1	1	2	7	0	1	8
F (T40-24M)	Art Therapist	20 years	Children 0 to 10 years	0	1	0	0	1	0	1	3	1	1	5
F (T40-24M)	Nurse	25 years	Children 0 to 10 years	1	1	1	1	1	2	3	10	2	1	13
E (T8-24M)	Psychomotor Therapist	22 years	Children 0 to 10 years	2	2	2	3	2	3	3	17	1	3	21
D (T12-24M)	Specialist Educator	33 years	0 to 18 years	2	2	2	2	3	3	2	16	3	2	21
B (T52-4M)	Speech Therapist	38 years	1 to 18 years	1	1	2	2	1	2	3	12	1	2	15
A (T12-4M)	Psychologist	30 years	2 to 18 years	1	2	1	2	1	2	1	10	1	1	12
C (T28-4M)	Student Advanced Practice Nurse	10 years	Adults	2	3	2	2	3	3	2	17	2	2	21
B (T52-4M)	Psychomotor Therapist	14 years	0 to 18 years	1	1	1	2	1	2	3	11	0	1	12
E (T8-24M)	Nurse — Child Health Nurse	25 years	1 to 18 years	2	3	3	2	2	2	3	17	1	1	19
B (T52-4M)	Psychologist	25 years	Children 3 to 6 years	1	2	1	1	1	2	2	10	0	1	11
C (T28-4M)	Nurse	22 years	0 to 18 years	1	1	1	1	1	2	2	9	1	1	11
B (T52-4M)	Nurse	20 years	Children 3 to 10 years	2	2	1	2	3	3	3	16	2	2	20
B (T52-4M)	Nurse	22 years	0 to 18 years	3	3	3	2	2	3	3	19	3	3	25
E (T8-24M)	Specialist Educator	10 years	0 to 18 years	1	1	0	1	2	2	0	7	1	0	8
C (T28-4M)	Psychologist	20 years	0 to 18 years	2	2	2	2	3	3	3	17	1	1	19
B (T52-4M)	Nurse	25 years	0 to 18 years	1	0	2	1	1	2	3	10	0	1	11
F (T40-24M)	Nurse	15 years	0 to 18 years	2	1	2	2	1	1	1	10	1	0	11
D (T12-24M)	Nurse	20 years	0 to 18 years	2	2	1	2	2	3	2	14	2	1	17
F (T40-24M)	Psychologist	32 years	0 to 18 years	1	1	1	1	2	2	2	10	1	1	12
F (T40-24M)	Psychologist	5 years	0 to 18 years	1	1	1	2	1	1	0	7	1	1	9
C (T28-4M)	Nurse	25 years	0 to 18 years	1	0	1	1	1	2	2	8	1	1	10
C (T28-4M)	Nurse	24 years	Children 3 to 6 years	1	2	1	1	1	2	2	10	1	1	12
C (T28-4M)	Speech Therapist	5 years	Children 2 to 12 years	0	1	2	1	1	2	1	8	1	1	10
E (T8-24M)	Nurse	6 years	0 to 18 years	1	2	2	2	2	2	2	13	1	2	16
F (T40-24M)	Psychologist	3 years	0 to 18 years	0	1	1	1	1	2	2	8	2	2	12
E (T8-24M)	Psychologist	1 year and 6 months	0 to 18 years	1	2	2	2	1	2	1	11	2	1	14
A (T12-4M)	Psychiatrist	2 years	Children under 3 years	3	2	3	3	3	3	3	20	3	2	25
C (T28-4M)	Specialist Educator	12 years	Children under 3 years	1	1	1	2	1	2	1	9	0	1	10
A (T12-4M)	Student Educator	Fin de formation	Children under 3 years	2	2	2	2	1	3	2	14	2	2	18
C (T28-4M)	Nurse	15 years	Children under 3 years	3	3	2	2	3	3	3	19	2	2	23
D (T12-24M)	Psychologist	2 years	Children under 3 years	3	2	2	2	3	2	2	16	2	3	21
D (T12-24M)	Child Psychiatrist	7 years	Children and adolescents	2	3	2	2	2	3	2	16	3	2	21
C (T28-4M)	Nurse	20 years	Children and parents	1	1	1	1	1	1	2	8	2	1	11
A (T12-4M)	Psychomotor Therapist	10 years	Children and parents	2	2	1	2	1	2	2	12	1	1	14
E (T8-24M)	Nurse	20 years	Children and parents	1	1	1	2	1	1	1	8	2	1	11
E (T8-24M)	Psychologist	5 years	Children 3 to 6 years	2	2	2	2	2	2	2	14	1	2	17
F (T40-24M)	Nurse	20 years	Children under 3 years	1	1	2	1	1	2	3	11	1	2	14
C (T28-4M)	Child Health Nurse (Puéricultrice)	25 years	Children 0 to 6 years	2	1	1	1	2	2	2	11	1	1	13
E (T8-24M)	PMI General Practitioner	2 years	Children 0 to 6 years	0	1	1	1	1	1	3	8	1	2	11
E (T8-24M)	Child Health Nurse (Puéricultrice)	7 years	Children 0 to 6 years	1	2	2	2	2	2	1	12	1	1	14
F (T40-24M)	Physician	9 years	Children 0 to 6 years	1	1	1	2	1	2	2	10	1	1	12
C (T28-4M)	Child Health Nurse (Puéricultrice)	11 years	Children 0 to 6 years	1	1	0	1	1	1	0	5	0	0	5
D (T12-24M)	Child Health Nurse (Puéricultrice)	13 years	Children 0 to 6 years	2	2	2	0	2	3	3	14	1	2	17
B (T52-4M)	Child Health Nurse (Puéricultrice)	18 years	Children 0 to 6 years	3	3	3	3	3	3	3	21	3	3	27
C (T28-4M)	Nurse	13 years	0 to 18 years	2	1	1	2	1	1	2	10	2	1	13
D (T12-24M)	Specialist Educator	19 years	0 to 18 years	2	2	2	2	2	2	0	12	2	2	16
A (T12-4M)	Nurse	15 years	0 to 18 years	2	2	1	2	3	2	2	14	2	1	17
A (T12-4M)	Psychomotor Therapist	5 years	0 to 18 years	2	2	1	2	2	2	2	13	1	1	15
B (T52-4M)	Nurse	15 years	0 to 18 years	1	2	2	2	2	2	3	14	2	2	18
E (T8-24M)	Psychologist	1 year and a half	0 to 18 years	0	2	1	2	1	2	1	9	1	1	11
F (T40-24M)	Nurse	11 years	0 to 18 years	2	2	2	2	2	3	2	15	3	2	20
D (T12-24M)	Pediatrician	8 years	Children 0 to 6 years	3	3	2	2	2	3	2	17	3	2	22
A (T12-4M)	Child Health Nurse (Puéricultrice)	31 ns	Children 0 to 6 years	2	2	2	2	2	2	2	14	3	2	19
B (T52-4M)	PMI General Practitioner	5 years	Children 0 to 6 years	1	1	1	2	1	2	2	10	1	1	12
B (T52-4M)	Child Health Nurse (Puéricultrice)	13 years	Children 0 to 6 years	1	1	1	2	1	2	2	10	1	1	12
B (T52-4M)	Child Health Nurse (Puéricultrice)	3 years	Children 0 to 6 years	2	1	1	2	1	2	2	11	1	2	14
B (T52-4M)	Child Health Nurse (Puéricultrice)	16 years	Children 0 to 6 years	2	1	1	2	1	2	2	11	1	2	14
E (T8-24M)	Midwife	5 years	Pregnant women and children 0 to 3 years	1	2	2	2	2	2	2	13	1	1	15
C (T28-4M)	Child Health Nurse (Puéricultrice)	30 years	Children 0 to 6 years	2	3	2	2	2	3	3	17	2	2	21
F (T40-24M)	Child Health Nurse (Puéricultrice)	25 years	Children 0 to 6 years	1	1	2	2	1	2	0	9	1	1	11
F (T40-24M)	Physician	20 years	Children 0 to 3 years	2	2	1	2	1	2	2	12	1	1	14
E (T8-24M)	Child Health Nurse (Puéricultrice)	10 years	Children 0 to 6 years	1	1	1	2	1	2	1	9	2	1	12
F (T40-24M)	Child Health Nurse (Puéricultrice)	10 years	Children 0 to 3 years	1	0	1	0	1	0	0	3	1	0	4
F (T40-24M)	Child Health Nurse (Puéricultrice)	10 years	Children 0 to 3 years	0	1	0	1	0	0	1	3	1	1	5
F (T40-24M)	Child Health Nurse (Puéricultrice)	10 years	Children 0 to 3 years	0	1	0	1	1	0	1	4	0	0	4
F (T40-24M)	Child Health Nurse (Puéricultrice)	10 years	Children 0 to 3 years	0	1	1	0	1	0	1	4	1	0	5
F (T40-24M)	Child Health Nurse (Puéricultrice)	10 years	Children 0 to 3 years	0	1	1	1	1	0	0	4	1	0	5
F (T40-24M)	Child Health Nurse (Puéricultrice)	10 years	Children 0 to 3 years	1	1	0	1	1	1	2	7	1	1	9
F (T40-24M)	Child Health Nurse (Puéricultrice)	10 years	Children 0 to 3 years	0	1	0	1	1	1	1	5	1	0	6
F (T40-24M)	Child Health Nurse (Puéricultrice)	10 years	Children 0 to 3 years	0	1	1	2	1	1	1	7	1	0	8
F (T40-24M)	Child Health Nurse (Puéricultrice)	10 years	Children 0 to 3 years	0	0	0	1	1	1	2	5	1	1	7
F (T40-24M)	Physician	10 years	Children and adults	1	0	1	1	1	0	2	6	1	1	8
B (T52-4M)	Educator	30 years	Children and adolescents	2	2	3	2	2	2	3	16	1	2	19
F (T40-24M)	Educator	35 years	Children and adolescents	2	1	2	1	1	1	1	9	2	3	14
A (T12-4M)	Child Health Nurse (Puéricultrice)	25 years	Children 0 to 3 years	2	3	3	3	3	3	2	19	3	3	25
C (T28-4M)	Child Health Nurse (Puéricultrice)	9 years	Children 0 to 6 years	2	2	2	1	2	2	1	12	1	1	14
B (T52-4M)	Child Health Nurse (Puéricultrice)	10 years	Children 0 to 6 years	2	1	2	2	2	3	3	15	2	2	19
E (T8-24M)	Child Health Nurse (Puéricultrice)	20 years	Children 0 to 6 years	1	1	1	2	1	2	1	9	1	1	11
B (T52-4M)	Child Health Nurse (Puéricultrice)	2 years	Children 0 to 6 years	2	2	2	2	1	3	1	13	1	2	16
E (T8-24M)	Child Health Nurse (Puéricultrice)	9 years	Children 0 to 6 years	1	2	3	2	2	2	2	14	1	1	16
B (T52-4M)	Child Health Nurse (Puéricultrice)	30 years	Children 0 to 6 years	2	3	2	2	2	2	3	16	1	2	19
D (T12-24M)	Physician	12 years	Children 0 to 6 years	2	2	2	2	3	3	2	16	2	2	20
E (T8-24M)	Psychologist	3 years	Children 0 to 6 years	1	2	2	0	2	3	3	13	1	1	15
D (T12-24M)	Midwife	10 years	Children 0 to 3 years	2	3	2	2	2	3	3	17	2	3	22
B (T52-4M)	Midwife	7 years	Children 0 to 3 years	2	3	2	2	2	3	3	17	1	1	19
A (T12-4M)	Psychomotor Therapist	17 years	Children 0 to 6 years	2	3	3	2	2	2	3	17	3	3	23
A (T12-4M)	Physician	3 years	Children 0 to 12 years	2	2	3	3	3	2	3	18	3	3	24
F (T40-24M)	Psychologist	11 years	0 to 18 years	0	0	1	1	1	1	1	5	0	0	5
F (T40-24M)	Psychologist	4 years	Children and adults	1	1	1	0	0	1	1	5	0	0	5
C (T28-4M)	Midwife	8 years	Children 0 to 3 years	1	1	1	1	1	1	2	8	1	1	10
C (T28-4M)	Occupational Therapist	8 years	Children 0 to 6 years	2	1	1	1	1	1	2	9	1	1	11
E (T8-24M)	Pediatrician	15 years	Children 0 to 6 years	2	2	1	1	1	2	2	11	2	1	14
C (T28-4M)	Psychologist	4 years	0 to 18 years	1	2	1	0	0	1	1	6	1	0	7
F (T40-24M)	Psychologist	4 years	0 to 18 years	1	1	1	0	1	0	2	6	0	0	6
B (T52-4M)	Psychologist	4 years	0 to 18 years	2	2	3	2	2	3	2	16	2	2	20
A (T12-4M)	Psychologist	4 years	0 to 18 years	3	3	3	3	3	3	3	21	3	3	27
